# Supplementary material for: Subglacial precipitates record Antarctic ice sheet response to late Pleistocene millennial climate cycles
Source: Nat Commun. 2022 Sep 15;13:5428. doi: 10.1038/s41467-022-33009-1 (PMC9477832; doi:10.1038/s41467-022-33009-1)
Supplement: Supplementary file 4 — Source Data [file 41467_2022_33009_MOESM4_ESM.xlsx]

## Sheet: Useries
Sample Name	Analysis ID	mineralogy	Dist. (μm)	Th (ppm)	U (ppm)	[232Th/238U] a	2σ unc	[230Th/232Th] (measured) a	2σ unc	[234U/238U] a	2σ unc	[230Th/238U] a	2σ unc	Date (uncorrected) (ka)	2σ unc (uncorrected)	Date (corrected) (ka) b	2σ unc (uncorrected) b	[234/238] initial (corrected) b,c	2σ unc (corrected) b	notes
MA113	'MA113c_1A_UTH'	calcite	70140	0.0175026	0.307515	0.0185683	0.000108675	48.0259	0.463081	2.19134	0.0119824	0.891759	0.0100587	54.1322	0.843544	53.431	0.907616	2.38794	0.0128226
MA113	'MA113_1C_UTH'	calcite	63730	0.0263691	0.533892	0.016113	2.53003e-05	57.0186	2.90177	2.20251	0.00270311	0.918741	0.0467785	55.8058	3.54454	55.2222	3.56383	2.40763	0.014353
MA113	'MA113c_4A_2_UTh'	calcite	40500	0.0660724	0.231886	0.0929566	0.000273353	9.5745	0.129214	2.23177	0.0104539	0.890013	0.0122931	52.7593	0.949084	49.2689	1.97834	2.42954	0.0114436
MA113	'MA113_Op5_UTH'	opal	36210	0.00522392	0.159786	0.0106658	2.47293e-05	78.5384	2.78312	2.21566	0.0301454	0.837676	0.0297477	49.461	2.27809	49.0574	2.29327	2.39767	0.0323415
MA113	'MA113_opal_5_2'	opal	30150	0.01866	0.423586	0.0143716	0.000133507	58.9468	3.84558	2.25869	0.0111646	0.847163	0.0558248	48.9482	3.91286	48.4274	3.91859	2.44515	0.0196286
MA113	'MA113_C5_1'	calcite	25200	0.156505	0.622531	0.0820165	0.00120902	10.1569	0.172796	2.27762	0.011912	0.833031	0.0187522	47.4636	1.31756	44.4298	2.00553	2.4607	0.0134581
MA113	'MA113_c5_2_UTH'	calcite	24180	0.388579	1.34047	0.0945709	0.00011728	8.64017	0.105005	2.22977	0.00642841	0.817109	0.00998198	47.608	0.722616	44.0188	1.92266	2.4066	0.00723728
MA113	'MA113_Op6_UTH'	opal	20120	0.0169099	0.230956	0.0238862	9.4109e-05	33.3094	0.997828	2.24658	0.0124702	0.795635	0.0240396	45.6879	1.67872	44.801	1.73752	2.41813	0.0144756
MA113	'MA113c_7A_UTH'	calcite	19720	0.0726729	0.254283	0.0932372	0.000315125	8.35151	0.0997097	2.20402	0.00893674	0.778671	0.00966199	45.5846	0.712702	41.9913	1.91538	2.36931	0.00967246
MA113	'MA113_Op7_UTH'	opal	16970	0.0293305	0.215398	0.0444235	0.000121719	16.4023	0.667462	2.19019	0.0164433	0.728647	0.0297181	42.4583	2.08327	40.7484	2.25116	2.34169	0.0186766
MA113	'MA113_TC_1_UTH'	calcite	150	0.000305972	0.709494	0.000140692	1.65676e-07	3298.45	12.988	2.18795	0.00333044	0.464064	0.00190726	25.4434	0.10432	25.4374	0.0434143	2.27638	0.00344324	not incorporated into stratigraphic age model, as calcite layer occurs above unconformity and outside of stratigraphic succession.
PRR50489	PRR50489_OpA	opal	2320	0.433575	14.1984	0.0313252	5.08721e-05	182.752	0.779536	1.85048	0.00232031	1.82063	0.00830976	229.565	3.68191	229.215	1.59394	2.62555	0.016627
PRR50489	PRR50489_OpB	opal	6436	1.28589	11.9899	0.110017	0.000161134	55.145	0.176066	1.98947	0.00311472	1.92943	0.0067775	216.231	2.05896	215.113	1.58649	2.8214	0.0141285
PRR50489	PRR50489_OpBBC1	opal	14563	0.241858	2.94355	0.0842867	0.000173981	73.2572	1.53967	2.06002	0.0017328	1.9637	0.0414702	205.496	7.73373	204.608	3.67804	2.89277	0.045997
PRR50489	PRR50489_OpBBC2	opal	17038	0.251964	6.93596	0.0372651	3.90377e-05	163.998	0.590038	2.07429	0.00155762	1.94359	0.00728312	197.067	1.6903	196.699	0.962537	2.87344	0.0115551
PRR50489	PRR50489_OpBC	opal	19081	0.108062	11.9367	0.00928666	1.53066e-05	667.201	3.84228	2.11266	0.00192295	1.97052	0.0118035	194.245	2.30326	194.15	1.08801	2.92495	0.0159302
PRR50489	PRR50489_C	opal	21827	0.485099	6.6363	0.0749851	0.000367992	81.9448	0.63439	2.1038	0.00330856	1.95416	0.0179121	192.638	3.00088	191.892	1.8732	2.90096	0.023108
PRR50489	PRR50489_OpCD	opal	30892	0.464375	1.58387	0.30076	0.00109822	20.3379	0.501135	2.13926	0.0158398	1.94531	0.0484569	183.374	9.01167	180.286	6.02462	2.91085	0.074998
PRR50489	PRR50489_OpD	opal	32714	0.412629	11.5654	0.0365991	2.87771e-05	176.415	0.518102	2.34414	0.0324193	2.05339	0.00624285	167.14	4.99857	166.753	3.49246	3.15387	0.076469
PRR50489	PRR50489_E	opal	34612	0.160514	35.6828	0.0046145	3.24768e-06	1326.04	4.21832	2.29508	0.00208575	1.94601	0.00634024	157.417	0.999962	157.369	0.747589	3.01938	0.0141856
PRR50489	PRR50489_F	opal	36547	0.212015	16.2352	0.0133962	5.29695e-05	456.538	4.68004	2.2965	0.00154147	1.94501	0.0213704	157.071	3.09344	156.937	1.7152	3.0196	0.0318289
PRR50489	PRR50489_G	opal	39090	0.0534408	15.6198	0.00350969	1.04841e-05	1638.63	5.61646	2.23329	0.00174863	1.829	0.00831568	148.157	1.45871	148.12	0.862824	2.87345	0.016539
All calculations use the decay constants of Jaffet et al., 1971 (238U), Cheng et al., 2013 (234U and 230Th) and , Le Roux and Glendenin, 1963 (232Th)
Square brackets denote activity ratios
a	All ratios measured with mixed 229Th-236U tracer calibrated against U-Th gravimetric solution
b	corrected for detrital Th assuming an initial (230Th/232Th) of 4.4±2.2e-6
c	[234/238] initial is corrected for radiogenic ingrowth and decay based on the detrital-corected date

## Sheet: OxygenIsotopes_Opal
sample + aliquot	δ18O (VSMOW)	δ18O (‰ SMOW, WATER @ T based on mixing ratio)
MA-113_Op7	-9.25359	-51.7542
MA-113_Op5	-14.1489	-56.0982
PRR 50489-A	-8.47612	-52.1131
PRR 50489-BBC	-5.96108	-49.7949
PRR 50489-C	-5.44878	-49.3484
PRR 50489-E	-3.03692	-46.9853
PRR 50489-F	-5.07419	-48.8322
PRR 50489-F	-5.3631	-49.2089
PRR 50489-G	-4.11607	-48.0384
EMA-2	2.86	-40.5
Standards	Standard type	Mineral	δ18O (VSMOW)	δ18O SE	N
BX-88	Secondary	Quartz	9.746	0.216473	23
L1/UNM_Q	Primary	Quartz	18.2598	0.126139	30
NBS-28	Primary	Quartz	10.1435	0.182644	25
PS1772-8	Secondary	Opal A	41.4933	0.569582	8
SCO	Primary	Olivine	5.33405	0.135101	20
UCD-DFS	Secondary	opal CT	29.7795	0.280432	18
UWG-2	Primary	Garnet	6.03193	0.126857	22

## Sheet: StableIsotopes_Calcite
			UC Santa Cruz Stable Isotope Laboratory
			Thermo Fisher Scientific Kiel IV-MAT 253 Results
			Measured 03Nov2019 to 16Jan2021
Sample identifier	δ13C Total Carbon (‰ VPDB)	δ18O (‰ VPDB)	Yield µmol CO2	Equivalent µg CaCO3	Initial mV44	δ18O (‰ SMOW, WATER @ 273.15 K)		Sample identifier	δ13C Organic Carbon (‰ VPDB)	Yield (μg C)
MA113_ 0A	-18.27	-57.59	0.79	79	17461.5	-60.55		PRR50489_1	-28.0118	412.573
MA113_ 0B	-17.63	-57.4	0.75	75	17034.3	-60.3606		PRR50489_2	-26.0125	63
MA113_ 1B	-18	-56.79	0.67	67	12941.6	-59.7525		PRR50489_3	-25.9609	105
MA113_ 2A	-17.98	-57.8	0.75	75	16944.1	-60.7593		PRR50489_4	-26.8917	130
MA113_ 2B	-17.81	-58.47	0.85	85	18194.6	-61.4272		PRR50489_5	-26.2171	103.339
MA113_ 3	-17.7066	-57.6144	0.82	82	17943.8	-60.5743
MA113_ 4A	-17.92	-57.62	0.42	42	6317.06	-60.5799
MA113_ 4B	-18.2	-58.24	0.9	90	23062	-61.1979
MA113_ 4C	-18.19	-58.17	0.74	74	14122.7	-61.1281
MA113_ 4D	-18.13	-57.97	0.7	70	12883.8	-60.9288
MA113_ 4E	-18.06	-57.89	0.65	65	11599.2	-60.849
MA113_ 5	-17.38	-56.98	0.66	66	12052.7	-59.9419
G1_PRR5089_6	-22.99	-50.39	0.81	81	17758.9	-53.3726
G1_PRR5089_7	-22.79	-49.02	1.26	126	49045.2	-52.0069
G1_PRR5089_8	-22.91	-48.94	1.28	128	49055	-51.9271
G1_PRR5089_9	-23	-48.79	1.17	117	49051.1	-51.7776
G1_PRR5089_10	-23.14	-48.3	1.28	128	49050.8	-51.2891
G1_PRR5089_13	-23.09	-51.91	1.16	116	49057.5	-54.8878
G1_PRR5089_14	-22.95	-51.74	1.07	107	45604.6	-54.7183
G1_PRR5089_16	-23.18	-49.16	1.26	126	49053.6	-52.1464
G1_PRR5089_17	-23.26	-50.82	1.24	124	49049	-53.8012
G2_PRR5089_2	-22.75	-49.15	0.54	54	9589.89	-52.1365
G2_PRR5089_3	-22.53	-48.81	0.95	95	29666	-51.7975
G2_PRR5089_4	-22.82	-48.97	0.96	96	29158.2	-51.957
G2_PRR5089_5	-22.55	-47.91	0.53	53	9092.66	-50.9004
G2_PRR5089_6	-22.74	-47.88	1.27	127	49085.1	-50.8705
G2_PRR5089_7	-22.57	-47.98	1.02	102	36038.9	-50.9701
G2_PRR5089_8	-22.78	-49.07	0.51	51	8285.44	-52.0567
G2_PRR5089_9	-22.6	-50.84	0.36	36	5277.91	-53.8212
G2_PRR5089_10	-22.65	-51.35	0.34	34	4791.62	-54.3296
G2_PRR5089_12	-22.92	-50.05	0.85	85	21596	-53.0336
G2_PRR5089_13	-22.9	-50.69	0.87	87	22231.5	-53.6716
G2_PRR5089_14	-22.84	-49.1	0.38	38	5469	-52.0866
G2_PRR5089_11	-22.97	-48.8	0.57	57	10472.1	-51.7876
G2_PRR5089_1	-22.33	-49.18	0.63	63	10820.5	-52.1664
G2_PRR5089_8	-22.23	-46.97	0.64	64	10722.3	-49.9633
G2_PRR5089_11b	-21.87	-46.97	0.47	47	7076.69	-49.9633
G3_PRR5089_1	-22.95	-49.66	0.62	62	7364.74	-52.6449
G3_PRR5089_2	-22.72	-48.94	0.59	59	6887.42	-51.9271
G3_PRR5089_3	-22.95	-51.59	0.61	61	7211.44	-54.5688
G3_PRR5089_4	-23.22	-49.98	0.45	45	5102.6	-52.9639
G3_PRR5089_5	-23.22	-49.28	0.63	63	7519.63	-52.2661
G3_PRR5089_6	-23.31	-50.83	0.75	75	9191.88	-53.8112
G3_PRR5089_7	-23.05	-48.98	0.57	57	6615.02	-51.967
G3_PRR5089_8	-23.02	-49.35	0.7	70	8422.67	-52.3358
G3_PRR5089_9	-23.31	-51.56	0.69	69	8332.13	-54.5389
G3_PRR5089_10	-23.18	-49.78	1.11	111	15746.1	-52.7645
G4_PRR5089_1	-22.89	-49.22	1.07	107	14905.7	-52.2062
G4_PRR5089_2	-23.11	-49.64	0.92	92	11936.6	-52.6249
G4_PRR5089_3	-23.23	-50.59	0.71	71	8667.77	-53.5719
G4_PRR5089_4	-23.3	-50.74	0.96	96	12725.1	-53.7215
G4_PRR5089_5	-23.4	-51.3	1.05	105	14414.7	-54.2797
G4_PRR5089_6	-23.39	-51.33	0.84	84	10618.6	-54.3096

## Sheet: SrIsotopes
Sample Identifier	87Sr/86Sr	STD err% (1 sigma)
Opal
MA113_Op2	0.715707	0.00103074
MA113_Op4	0.7168	0.00107206
MA113_Op5	0.715473	0.000700565
MA113_Op7	0.715617	0.00070432
PRR 50489-OpA	0.711476	0.000680411
PRR 50489-OpB	0.713651	0.00065835
PRR 50489-OpBC	0.711478	0.000643167
PRR 50489-OpC	0.713131	0.00134553
PRR 50489-OpD	0.71189	0.000647854
PRR 50489-OpF	0.712675	0.00174208
Calcite
MA113c_0B	0.71543	0.000842712
MA113 C_0C	0.71536	0.000979733
MA113 C_0C	0.715318	0.000977163
MA113 C_0D	0.715331	0.00103188
MA113 C_0F	0.715351	0.00062799
MA113 C_1A	0.715341	0.000761399
MA113 C_1C	0.715327	0.000735092
MA113c_5B	0.715295	0.000721392
MA113c_7A	0.715438	0.000609985
MA113c_7B	0.715475	0.000670296
MA113c_8A	0.715474	0.000650511
G1_PRR50489_6	0.711455	0.000608092
G1_PRR50489_7	0.711205	0.000668571
G1_PRR5089_16	0.712743	0.000614459
G1_PRR5089_17	0.711813	0.000668341
G2_PRR5089_8	0.708979	0.00060677
G2_PRR5089_10	0.710091	0.000820511
G2_PRR5089_11	0.713071	0.00283166
G2_PRR5089_12	0.710715	0.000713108
G2_PRR5089_13	0.712814	0.00144401
G2_PRR5089_14	0.711122	0.000584932
G3_PRR5089_1	0.711455	0.000718958
G3_PRR5089_2	0.711205	0.000668571
G3_PRR5089_5	0.712593	0.000709883
G3_PRR5089_6	0.711813	0.000572434
G3_PRR5089_8	0.711383	0.000668341
G3_PRR5089_9	0.712983	0.000639823
